# Supplementary material for: Etiology and Symptoms of Maize Leaf Spot Caused by Bipolaris spp. in Sichuan, China
Source: Pathogens. 2020 Mar 20;9(3):229. doi: 10.3390/pathogens9030229 (PMC7157660; doi:10.3390/pathogens9030229)
Supplement: Supplementary file 1 [file pathogens-09-00229-s001.zip]

Archive with 7 entries (6 files):
- Supplementary files/Figure S1.jpg
- Supplementary files/Figure S2.jpg
- Supplementary files/Figure S3.jpg
- Supplementary files/Introduction of Figure S1- S3.docx
- Supplementary files/Table S1. GenBank accession numbers of Bipolaris isolates obtained in this study.docx
- Supplementary files/Table S2. Symptoms and the virulence levels of Bipolaris isolates on maize.docx
- Supplementary files/
